# Supplementary material for: Exome sequencing of families from Ghana reveals known and candidate hearing impairment genes
Source: Commun Biol. 2022 Apr 19;5:369. doi: 10.1038/s42003-022-03326-8 (PMC9019055; doi:10.1038/s42003-022-03326-8)
Supplement: Supplementary file 4 — Supplementary Data 1 [file 42003_2022_3326_MOESM4_ESM.xlsx]

## Sheet: Figure 2d
	Gene	Frequency (n)	Percent
	GJB2	37	0.440476
	CDH23	8	0.0952381
	MYO15A	8	0.0952381
	GIPC3	3	0.0357143
	OTOF	3	0.0357143
	ESPN	2	0.0238095
	SLC26A4	2	0.0238095
	ACTG1	1	0.0119048
	CCDC141	1	0.0119048
	CIB2	1	0.0119048
	DNAH11	1	0.0119048
	DSPP	1	0.0119048
	GRXCR1	1	0.0119048
	HARS2	1	0.0119048
	INPP4B	1	0.0119048
	KARS	1	0.0119048
	LOXHD1	1	0.0119048
	MARVELD2	1	0.0119048
	MYH14	1	0.0119048
	MYO19	1	0.0119048
	MYO7A	1	0.0119048
	OTOG	1	0.0119048
	PAX8	1	0.0119048
	SLC12A2	1	0.0119048
	SOX9	1	0.0119048
	TMC1	1	0.0119048
	TRRAP	1	0.0119048

## Sheet: Figure 2e
		Frequency (n)
	Variant type	All genes	CDH23	MYO15A
	Nonsynonymous variant	44	5	11
	Nonsense variant	9	1	3
	Noncoding variant	6	0	0
	Insertion/deletion	1	0	0
	Total	60	6	14

## Sheet: Figure 4 a-f
Cells	Tissue	Stage	Ccdc141	Dnah11	Inpp4b	Myo19	Pax8	Sox9
Hair cells (GFP+)	Cochlea	P0	4.29583	2.97404	2.31314	7.60032	1.3218	7600.32
Hair cells (GFP+)	Cochlea	P4	25.9482	8.9197	14.5959	2.43265	3.24353	4876.64
Hair cells (GFP+)	Cochlea	P7	20.838	5.2095	21.5822	4.46528	0.744214	1495.13
Hair cells (GFP+)	Cochlea	E16	21.0687	3.12129	2.34097	7.02291	0.780323	12071.6
Hair cells (GFP+)	Utricle	P0	14.8696	64.435	12.3913	42.1305	0	7895.76
Hair cells (GFP+)	Utricle	P4	47.7771	203.053	5.97214	5.97214	11.9443	8486.41
Hair cells (GFP+)	Utricle	P7	30.647	120.103	6.62638	6.62638	0	7607.09
Hair cells (GFP+)	Utricle	E16	11.6025	23.2051	5.80127	11.6025	17.4038	18691.7
Surrounding cells (GFP-)	Cochlea	P0	23.9598	5.98994	29.9497	17.9698	0	20904.9
Surrounding cells (GFP-)	Cochlea	P4	24.8947	0.429219	23.1778	19.7441	0	9957.87
Surrounding cells (GFP-)	Cochlea	P7	24.0206	0.57881	8.39274	25.757	0.289405	14878.3
Surrounding cells (GFP-)	Cochlea	E16	23.645	0.656804	28.8994	24.9586	0.656804	21582.6
Surrounding cells (GFP-)	Utricle	P0	31.0897	1.00289	21.0608	7.02025	0	19024.9
Surrounding cells (GFP-)	Utricle	P4	78.8184	12.7126	22.8828	7.62759	2.54253	13007.6
Surrounding cells (GFP-)	Utricle	P7	60.9776	0.824022	13.1844	14.8324	4.12011	16093.2
Surrounding cells (GFP-)	Utricle	E16	9.07842	1.21046	26.9327	8.17058	0.605228	21322.2

## Sheet: Figure 4 g-l
Tissue	Stage	Replicate	Ccdc141	Dnahc11	Inpp4b	Myo19	Pax8	Sox9
Spiral Ganglion	E12	Rep1	202.47	49.38	144.86	315.12	87.82	186.63
Spiral Ganglion	E13	Rep1	146.98	80.22	150.14	381.47	66.8	210.96
Spiral Ganglion	E16	Rep1	149.31	44.2	233.72	547.43	77.05	34.95
Spiral Ganglion	P0	Rep1	225.59	60.27	179.69	555.85	62.49	55.41
Spiral Ganglion	P06	Rep1	169.26	77.95	81.43	776.8	56.75	249.69
Spiral Ganglion	P15	Rep1	306.67	66.59	106.91	496.54	77.81	169.88
Spiral Ganglion	E12	Rep2	166.87	48.46	158.09	307.36	92.92	174.55
Spiral Ganglion	E13	Rep2	171.52	46.77	128.08	317.4	62.33	204.75
Spiral Ganglion	E16	Rep2	258.04	60.13	142.35	976.06	95.69	56.81
Spiral Ganglion	P0	Rep2	235.01	71.16	160.11	553.81	75.48	98.09
Spiral Ganglion	P06	Rep2	189.99	89.48	184.63	638.24	55.25	39.73
Spiral Ganglion	P15	Rep2	179.77	73.31	88.35	626.32	49.39	114.82
Spiral Ganglion	E12	Rep3	206.89	62.72	130.32	261.84	68.82	163.6
Spiral Ganglion	E13	Rep3	176.31	45.51	125.78	381.02	42.06	293.08
Spiral Ganglion	E16	Rep3	164.08	61.43	149.03	687.77	104.98	35.01
Spiral Ganglion	P0	Rep3	214.5	76.51	183.95	489.16	61.83	51.76
Spiral Ganglion	P06	Rep3	253.26	80.66	112.37	895.52	72.04	531.73
Spiral Ganglion	P15	Rep3	162.8	65.76	116.57	511.36	80.12	56.47
Spiral Ganglion	E16	Rep4	181.74	98.95	124.94	817.57	77.7	36.39
Spiral Ganglion	P0	Rep4	181.55	84.12	217.47	416.48	75.69	47.32
Spiral Ganglion	P06	Rep4	423.48	49.35	122.12	988.09	53.94	420.37
Spiral Ganglion	P15	Rep4	132.58	60.34	77.62	510.86	39.59	66.18
Vest. Ganglion	E12	Rep1	331.75	64.51	152.89	255.14	54.95	128.36
Vest. Ganglion	E13	Rep1	159.44	76.15	113.9	424.1	37.22	95.38
Vest. Ganglion	E16	Rep1	232.95	70.32	166.9	262.99	54.9	55.64
Vest. Ganglion	P0	Rep1	180.53	64.81	310.4	190.58	47.06	86.89
Vest. Ganglion	P06	Rep1	204.55	57.39	325.43	253.98	67.41	48.96
Vest. Ganglion	P15	Rep1	157.2	68.29	253.75	209.51	35.71	171.08
Vest. Ganglion	E12	Rep2	266.5	38.42	165.04	320.12	77.03	139.91
Vest. Ganglion	E13	Rep2	187.75	56.05	119.71	411.82	51.21	137.53
Vest. Ganglion	E16	Rep2	158.41	58.73	194.1	290.18	53.13	155.85
Vest. Ganglion	P0	Rep2	208.47	59.04	171.43	319.26	63.97	55.2
Vest. Ganglion	P06	Rep2	208.67	64.95	353.47	226.87	55.38	180.17
Vest. Ganglion	P15	Rep2	188.75	63	176.13	232.83	55.13	115.25
Vest. Ganglion	E12	Rep3	281.05	32.2	166.68	384.86	64.81	99
Vest. Ganglion	E13	Rep3	190.82	66.16	132.07	431.76	41.41	103.29
Vest. Ganglion	E16	Rep3	173.11	46.81	205.66	301.37	47.75	99.96
Vest. Ganglion	P0	Rep3	201.27	68.48	368.95	287.06	49.28	94.96
Vest. Ganglion	P06	Rep3	190.69	69.81	207.55	230.85	58.28	163.15
Vest. Ganglion	P15	Rep3	176.67	48.76	275.42	210.5	45.18	127.38
