# Supplementary material for: Exome sequencing of families from Ghana reveals known and candidate hearing impairment genes
Source: Commun Biol. 2022 Apr 19;5:369. doi: 10.1038/s42003-022-03326-8 (PMC9019055; doi:10.1038/s42003-022-03326-8)
Supplement: Supplementary file 5 — Supplementary Data 2 [file 42003_2022_3326_MOESM5_ESM.xlsx]

## Sheet: Supplementary Figure 1a
	Age of affected family members
	Category	Frequency
	0-9	25
	10-19	62
	20-29	15
	≥30	2
	Total	104

## Sheet: Supplementary Figure 1b
	Gender of affected family members
	Category	Frequency
	Male	48
	Female	56
	Total	104

## Sheet: Supplementary Figure 1c
	Affected participants for which WES data was obtained per family	Number of families
	Two (2) affected participants per family	47
	Three (3) affected participants per family	4
	Four (4) affected participants per family
	Five (5) affected participants per family
	Total	51

## Sheet: Supplementary Figure 1d
	Affected people per family	Number of families (n)
	Two (2) affected persons	38
	Three (3) affected persons	10
	Four (4) affected persons	1
	Five (5) affected persons	2
	Total	51

## Sheet: Supplementary Figure 1e
			Number of families (n)
		Autosomal recessive	37
		Autosomal dominant	6
		X-link recessive	1
		Autosomal recessive/X-link recessive	7
		Total	51

## Sheet: Supplementary Figure 15a & 16a
Gene	Stage	Tissue	Value	Average	STDEV
Ccdc141	E08.5	PM	46.7645	34.0799	17.9461
Ccdc141	E08.5	CBNE	21.1008
Ccdc141	E08.5	FPNE	52.0707
Ccdc141	E08.5	NFP	16.3836
Ccdc141	E09.5	CM	18.1614	47.3596	23.6575
Ccdc141	E09.5	EE	46.7919
Ccdc141	E09.5	MANA	76.084
Ccdc141	E09.5	MAXA	48.4012
Ccdc141	E10.5	MNP	47.0878	61.3558	10.9385
Ccdc141	E10.5	OP	47.2871
Ccdc141	E10.5	LNP	68.2397
Ccdc141	E10.5	MANAE	75.3757
Ccdc141	E10.5	MAXAE	73.4086
Ccdc141	E10.5	LPNE	61.9106
Ccdc141	E10.5	DCNE	62.8388
Ccdc141	E10.5	CNE	54.6981

## Sheet: Supplementary Figure 15b & 16b
Gene	Stage	Tissue	Value	Average	STDEV
Inpp4b	E08.5	PM	46.7645	33.4002	17.0675
Inpp4b	E08.5	CBNE	21.1008
Inpp4b	E08.5	FPNE	49.3519
Inpp4b	E08.5	NFP	16.3836
Inpp4b	E09.5	CM	18.9378	58.8426	32.0799
Inpp4b	E09.5	EE	46.7919
Inpp4b	E09.5	MANA	84.6804
Inpp4b	E09.5	MAXA	84.9605
Inpp4b	E10.5	MNP	47.0878	65.8716	18.6098
Inpp4b	E10.5	OP	47.2871
Inpp4b	E10.5	LNP	68.2397
Inpp4b	E10.5	MANAE	83.5864
Inpp4b	E10.5	MAXAE	101.324
Inpp4b	E10.5	LPNE	61.9106
Inpp4b	E10.5	DCNE	62.8388
Inpp4b	E10.5	CNE	54.6981

## Sheet: Supplementary Figure 15c & 16c
Gene	Stage	Tissue	Value	Average	STDEV
Myo19	E08.5	PM	73.4347	41.8245	27.8086
Myo19	E08.5	CBNE	23.0697
Myo19	E08.5	FPNE	56.4487
Myo19	E08.5	NFP	14.3447
Myo19	E09.5	CM	15.5957	49.0657	25.2479
Myo19	E09.5	EE	46.1932
Myo19	E09.5	MANA	75.0945
Myo19	E09.5	MAXA	59.3794
Myo19	E10.5	MNP	47.6903	53.7818	13.3299
Myo19	E10.5	OP	39.044
Myo19	E10.5	LNP	65.045
Myo19	E10.5	MANAE	53.4853
Myo19	E10.5	MAXAE	37.8047
Myo19	E10.5	LPNE	76.255
Myo19	E10.5	DCNE	48.5161
Myo19	E10.5	CNE	62.4137

## Sheet: Supplementary Figure 15d & 16d
Gene	Stage	Tissue	Value	Average	STDEV
Pax8	E08.5	PM	46.7645	206.325	326.552
Pax8	E08.5	CBNE	696.038
Pax8	E08.5	FPNE	49.3519
Pax8	E08.5	NFP	33.1467
Pax8	E09.5	CM	37.083	45.344	5.59153
Pax8	E09.5	EE	46.7919
Pax8	E09.5	MANA	49.1001
Pax8	E09.5	MAXA	48.4012
Pax8	E10.5	MNP	47.0878	83.5814	61.1004
Pax8	E10.5	OP	47.2871
Pax8	E10.5	LNP	68.2397
Pax8	E10.5	MANAE	75.3757
Pax8	E10.5	MAXAE	73.4086
Pax8	E10.5	LPNE	61.9106
Pax8	E10.5	DCNE	62.8388
Pax8	E10.5	CNE	232.503

## Sheet: Supplementary Figure 15e & 16e
Gene	Stage	Tissue	Value	Average	STDEV
Sox9	E08.5	PM	120.656	38.4178	55.077
Sox9	E08.5	CBNE	6.24024
Sox9	E08.5	FPNE	18.3279
Sox9	E08.5	NFP	8.44664
Sox9	E09.5	CM	62.1558	83.3875	42.1833
Sox9	E09.5	EE	43.9065
Sox9	E09.5	MANA	86.4881
Sox9	E09.5	MAXA	141
Sox9	E10.5	MNP	245.127	132.512	150.608
Sox9	E10.5	OP	17.0527
Sox9	E10.5	LNP	57.2756
Sox9	E10.5	MANAE	34.9044
Sox9	E10.5	MAXAE	56.1583
Sox9	E10.5	LPNE	122.746
Sox9	E10.5	DCNE	66.7137
Sox9	E10.5	CNE	460.117
